# Supplementary material for: Phylogenetic analysis of paired breast carcinomas identifies genetic events associated with clonal recurrence and invasive progression
Source: J Pathol. 2025 Oct 30;268(1):1–12. doi: 10.1002/path.6461 (PMC12699244; doi:10.1002/path.6461)
Supplement: Supplementary file 1 — Supplementary materials and methods Figure S1. Log ratio profiles generated by the Clonality package (R version 3.6.2) comparing a paired tumour based on total SCNA Figure S2. Discrepancy between the Clonality package and manual inspection for a non‐clonal case Figure S3. Example of three non‐clonal pairs Figure S4. Refphase profile of LP005 Figure S5. Correlation of various clinico‐pathological and genetic features with recurrence Figure S6. Correlation of time to recurrence and radiotherapy with recurrence Figure S7A. Illustration of the reasoning behind choosing phylogenetic analysis (with higher‐depth WES) over manual inspection of somatic copy number alterations (SCNAs) and breakpoints Figure S7B. Example of a clonal pair and a non‐clonal pair sequenced by whole exome sequencing (WES) Figure S8. Refphase profile for DCIS0276 WES (left) and WGS (right) Figure S9. Refphase profile for DCIS0506 WES (left) and WGS (right) Figure S10. Comparisons between primary and recurrent tumours Figure S11. Differences by recurrence histology Figure S12. Genomic features by recurrence Figure S13. Examples of clonal pairs with a truncal WGD event and a subclonal WGD event Figure S14. CNA frequency for selected chromosomes Figure S15. CNA frequency for chromosome 8 highlighting RAD21 (significantly different CN gain frequency between non‐recurrent and non‐clonal recurrence) and MYC (not different) Figure S16. Association of mutations with recurrence Figure S17. TP53 immunohistochemistry Figure S18. TP53 staining association with recurrence with all cases (left) and with cases also present in the genetic cohort (n = 10) removed (right) Table S1. Sample information Table S2. List of genes on targeted sequencing panel Table S3. Differences by recurrence clonality status Table S4. Somatic mutations and clonality analysis results Table S5. TP53 immunohistochemistry cohort by TP53 status (referred to in Supplementary results) Table S6. TP53 immunohistochemistry cohort by recurrence sta [file PATH-268-1-s001.zip]

Archive with 3 entries (3 files):
- path6461-sup-0001-SuppMatMethFiguresS1-S18TablesS1-S9/path6461-sup-0001-SuppMatMethFiguresS1-S18TablesS2S3S5-S9.docx
- path6461-sup-0001-SuppMatMethFiguresS1-S18TablesS1-S9/path6461-sup-0002-TableS1.xlsx
- path6461-sup-0001-SuppMatMethFiguresS1-S18TablesS1-S9/path6461-sup-0003-TableS4.xlsx
