# Supplementary material for: Phylogenetic analysis of paired breast carcinomas identifies genetic events associated with clonal recurrence and invasive progression
Source: J Pathol. 2025 Oct 30;268(1):1–12. doi: 10.1002/path.6461 (PMC12699244; doi:10.1002/path.6461)
Supplement: Supplementary file 1 — Supplementary materials and methods Figure S1. Log ratio profiles generated by the Clonality package (R version 3.6.2) comparing a paired tumour based on total SCNA Figure S2. Discrepancy between the Clonality package and manual inspection for a non‐clonal case Figure S3. Example of three non‐clonal pairs Figure S4. Refphase profile of LP005 Figure S5. Correlation of various clinico‐pathological and genetic features with recurrence Figure S6. Correlation of time to recurrence and radiotherapy with recurrence Figure S7A. Illustration of the reasoning behind choosing phylogenetic analysis (with higher‐depth WES) over manual inspection of somatic copy number alterations (SCNAs) and breakpoints Figure S7B. Example of a clonal pair and a non‐clonal pair sequenced by whole exome sequencing (WES) Figure S8. Refphase profile for DCIS0276 WES (left) and WGS (right) Figure S9. Refphase profile for DCIS0506 WES (left) and WGS (right) Figure S10. Comparisons between primary and recurrent tumours Figure S11. Differences by recurrence histology Figure S12. Genomic features by recurrence Figure S13. Examples of clonal pairs with a truncal WGD event and a subclonal WGD event Figure S14. CNA frequency for selected chromosomes Figure S15. CNA frequency for chromosome 8 highlighting RAD21 (significantly different CN gain frequency between non‐recurrent and non‐clonal recurrence) and MYC (not different) Figure S16. Association of mutations with recurrence Figure S17. TP53 immunohistochemistry Figure S18. TP53 staining association with recurrence with all cases (left) and with cases also present in the genetic cohort (n = 10) removed (right) Table S1. Sample information Table S2. List of genes on targeted sequencing panel Table S3. Differences by recurrence clonality status Table S4. Somatic mutations and clonality analysis results Table S5. TP53 immunohistochemistry cohort by TP53 status (referred to in Supplementary results) Table S6. TP53 immunohistochemistry cohort by recurrence sta [file PATH-268-1-s001.zip › path6461-sup-0001-SuppMatMethFiguresS1-S18TablesS1-S9/path6461-sup-0002-TableS1.xlsx]

## Sheet: Cover page
	Phylogenetic analysis of paired breast carcinomas identifies genetic events associated with clonal recurrence and invasive progression
	T Kader, M Zethoven, S Mahale et al. J Pathol https://doi.org/10.1002/path.6461
	Table S1. Sample information

## Sheet: DCIS cohort
Sample ID	Cohort	Type_rec	Rec_Status	Age	Follow-up yrs/Time to recurrence	Surgery_Type	Grade_pri	Grade_rec	ER status primary	ER status recurrence	HER2 status primary	Radiotherapy	Endocrine therapy	Size DCIS (mm)	Tumour lymphocytes primary	Tumour lymphocytes recurrence	FGA Primary	FGA Recurrence	Sequencing_Type	CLONAL	WGD primary	WGD recurrence	p53 primary	p53 recurrence	PIK3CA primary	PIK3CA recurrence	Proportion of CNA clonal (primary)	Proportion of CNA clonal (recurrence)
1971	Nott	Non-rec	Non-recurrent	57	23.1	BCS	HG	NA	positive	NA	negative	No	No	15	NA	NA	0.291822	NA	LCWGS	Non-rec	NA	NA	NA	NA	NA	NA	NA	NA
2234	Nott	Non-rec	Non-recurrent	64	11.8	BCS	LG	NA	positive	NA	negative	No	No	25	NA	NA	0.0471869	NA	TSP	Non-rec	NA	NA	WT	NA	MUT	NA	NA	NA
2361	Nott	Non-rec	Non-recurrent	65	12.1	BCS	LG	NA	positive	NA	negative	Yes	No	16	NA	NA	0.131824	NA	LCWGS	Non-rec	NA	NA	NA	NA	NA	NA	NA	NA
3757	Nott	Non-rec	Non-recurrent	57	19.2	BCS	HG	NA	negative	NA	negative	Yes	No	14	NA	NA	0.0176869	NA	LCWGS	Non-rec	NA	NA	NA	NA	NA	NA	NA	NA
DCIS00024	RMH	Non-rec	Non-recurrent	62	15.5	BCS	HG	NA	negative	NA	positive	No	No	8	15	NA	0.24098	NA	WES	Non-rec	No	NA	WT	NA	MUT	NA	NA	NA
DCIS00072	RMH	Non-rec	Non-recurrent	43	18.75	BCS	IG	NA	positive	NA	negative	No	Yes	22	1	NA	0.0923761	NA	WES	Non-rec	No	NA	WT	NA	MUT	NA	NA	NA
DCIS00086	RMH	Non-rec	Non-recurrent	57	7.58333	BCS	HG	NA	positive	NA	negative	Yes	No	26	5	NA	0.0733175	NA	WES	Non-rec	No	NA	WT	NA	WT	NA	NA	NA
DCIS00087	RMH	Non-rec	Non-recurrent	56	11.25	BCS	IG	NA	positive	NA	positive	Yes	Yes	13	1	NA	0.50297	NA	WES	Non-rec	No	NA	MUT	NA	MUT	NA	NA	NA
DCIS00143	RMH	Non-rec	Non-recurrent	70	8	BCS	IG	NA	positive	NA	negative	No	Yes	40	5	NA	0.28723	NA	WES	Non-rec	NA	NA	WT	NA	MUT	NA	NA	NA
DCIS00411	RMH	Non-rec	Non-recurrent	68	11.2	BCS	HG	NA	positive	NA	negative	No	Yes	4	20	NA	0.413033	NA	WES	Non-rec	No	NA	MUT	NA	MUT	NA	NA	NA
DCIS00429	RMH	Non-rec	Non-recurrent	68	12.71	BCS	IG	NA	positive	NA	positive	Yes	No	31	15	NA	0.328526	NA	WES	Non-rec	No	NA	WT	NA	WT	NA	NA	NA
DCIS00462	RMH	Non-rec	Non-recurrent	53	12.7	BCS	HG	NA	positive	NA	negative	Yes	NA	3	1	NA	0.43534	NA	WES	Non-rec	No	NA	WT	NA	WT	NA	NA	NA
DCIS00475	RMH	Non-rec	Non-recurrent	49	10.1	BCS	IG	NA	positive	NA	negative	Yes	Yes	25	1	NA	0.0444338	NA	WES	Non-rec	No	NA	WT	NA	WT	NA	NA	NA
LP006	Life pool	Non-rec	Non-recurrent	66	7	BCS	HG	NA	negative	NA	negative	NA	NA	3.2	20	NA	0.1073	NA	TSP	Non-rec	NA	NA	MUT	NA	WT	NA	NA	NA
LP008	Life pool	Non-rec	Non-recurrent	73	7.75	BCS	LG	NA	positive	NA	negative	NA	NA	2	5	NA	0.00549692	NA	TSP	Non-rec	NA	NA	WT	NA	MUT	NA	NA	NA
LP009	Life pool	Non-rec	Non-recurrent	47	10.4167	BCS	HG	NA	positive	NA	negative	Yes	No	16	15	NA	0.00989034	NA	TSP	Non-rec	NA	NA	WT	NA	WT	NA	NA	NA
LP010	Life pool	Non-rec	Non-recurrent	64	7.83333	BCS	HG	NA	positive	NA	negative	Yes	NA	16	20	NA	0.338324	NA	TSP	Non-rec	NA	NA	WT	NA	WT	NA	NA	NA
LP011	Life pool	Non-rec	Non-recurrent	66	7.66667	BCS	IG	NA	positive	NA	negative	Yes	NA	48	15	NA	0.22593	NA	TSP	Non-rec	NA	NA	WT	NA	MUT	NA	NA	NA
LP013	Life pool	Non-rec	Non-recurrent	54	16.0833	BCS	HG	NA	positive	NA	positive	NA	NA	22	20	NA	0.206493	NA	TSP	Non-rec	NA	NA	MUT	NA	WT	NA	NA	NA
LP016	Life pool	Non-rec	Non-recurrent	71	9.25	BCS	LG	NA	positive	NA	negative	NA	NA	40	5	NA	0.0437138	NA	TSP	Non-rec	NA	NA	WT	NA	MUT	NA	NA	NA
LP017	Life pool	Non-rec	Non-recurrent	61	7.41667	BCS	HG	NA	positive	NA	positive	NA	NA	15	5	NA	0.00931022	NA	TSP	Non-rec	NA	NA	WT	NA	MUT	NA	NA	NA
LP018	Life pool	Non-rec	Non-recurrent	52	16.4	BCS	HG	NA	negative	NA	positive	Yes	NA	14.4	5	NA	0.193731	NA	TSP	Non-rec	NA	NA	WT	NA	WT	NA	NA	NA
LP019	Life pool	Non-rec	Non-recurrent	66	7.58333	BCS	IG	NA	positive	NA	positive	NA	NA	16	20	NA	0.29515	NA	TSP	Non-rec	NA	NA	WT	NA	WT	NA	NA	NA
LP021	Life pool	Non-rec	Non-recurrent	71	7.66667	BCS	IG	NA	positive	NA	negative	NA	NA	17	5	NA	0.188103	NA	TSP	Non-rec	NA	NA	WT	NA	MUT	NA	NA	NA
LP022	Life pool	Non-rec	Non-recurrent	66	7.83333	BCS	IG	NA	positive	NA	negative	NA	NA	2.7	5	NA	0.269815	NA	TSP	Non-rec	NA	NA	WT	NA	WT	NA	NA	NA
LP024	Life pool	Non-rec	Non-recurrent	66	7.66667	BCS	IG	NA	positive	NA	negative	NA	NA	3	5	NA	0.076193	NA	TSP	Non-rec	NA	NA	WT	NA	WT	NA	NA	NA
LP025	Life pool	Non-rec	Non-recurrent	59	7.5	BCS	IG	NA	positive	NA	negative	NA	NA	5	20	NA	0.412314	NA	TSP	Non-rec	NA	NA	WT	NA	WT	NA	NA	NA
LP026	Life pool	Non-rec	Non-recurrent	59	7	BCS	IG	NA	positive	NA	negative	NA	NA	5	5	NA	0.00886666	NA	TSP	Non-rec	NA	NA	WT	NA	WT	NA	NA	NA
LP027	Life pool	Non-rec	Non-recurrent	66	7.33333	BCS	IG	NA	positive	NA	negative	NA	NA	12	20	NA	0.0549472	NA	TSP	Non-rec	NA	NA	WT	NA	MUT	NA	NA	NA
LP028	Life pool	Non-rec	Non-recurrent	66	7	BCS	HG	NA	positive	NA	negative	NA	NA	3	20	NA	0.357138	NA	TSP	Non-rec	NA	NA	WT	NA	MUT	NA	NA	NA
LP029	Life pool	Non-rec	Non-recurrent	66	11.5	BCS	IG	NA	positive	NA	negative	NA	NA	3	NA	NA	0.158629	NA	WES	Non-rec	No	NA	WT	NA	MUT	NA	NA	NA
LP030	Life pool	Non-rec	Non-recurrent	53	8	BCS	HG	NA	positive	NA	positive	NA	NA	30	30	NA	0.141882	NA	WES	Non-rec	No	NA	WT	NA	MUT	NA	NA	NA
1783	Nott	IBC	Recurrent	55	6.7	Mastectomy	HG	NA	positive	positive	negative	No	No	15	NA	NA	0.285513	0.496936	TSP	Yes	NA	NA	WT	WT	WT	WT	NA	NA
2146	Nott	IBC	Recurrent	58	4.8	BCS	HG	G2	positive	positive	negative	No	No	15	NA	NA	0.444577	0.35734	TSP	Yes	NA	NA	WT	WT	MUT	MUT	NA	NA
2255	Nott	IBC	Recurrent	45	10.2	BCS	HG	G2	positive	positive	negative	No	No	50	NA	NA	0.0312722	0.17592	TSP	Yes	No	No	WT	WT	WT	WT	0.641975	0.546875
2594	Nott	IBC	Recurrent	69	6.8	Mastectomy	HG	G1	positive	positive	negative	No	No	10	NA	NA	0.279014	0.263567	TSP	Yes	NA	NA	WT	WT	WT	WT	NA	NA
2788	Nott	IBC	Recurrent	58	10.2	BCS	HG	G2	negative	negative	negative	No	Yes	7	NA	NA	0.197499	0.283721	TSP	Yes	NA	NA	MUT	MUT	WT	WT	NA	NA
3114	Nott	DCIS	Recurrent	50	1.3	BCS	HG	HG	negative	negative	positive	Yes	No	15	NA	NA	0.585292	0.00540084	TSP	No	NA	NA	MUT	WT	WT	WT	NA	NA
3317	Nott	IBC	Recurrent	42	1.8	BCS	HG	NA	NA	NA	negative	No	No	29	NA	NA	0.0292427	0.253656	LCWGS, TSP [r]	Yes	NA	NA	NA	WT	NA	WT	NA	NA
3592	Nott	IBC	Recurrent	69	3.3	BCS	HG	G3	negative	negative	positive	No	No	21	NA	NA	0.393745	0.409948	LCWGS, TSP [r]	Yes	NA	NA	NA	MUT	NA	MUT	NA	NA
3625	Nott	DCIS	Recurrent	56	6.2	BCS	HG	HG	positive	positive	positive	Yes	No	20	NA	NA	0.444764	0.0495882	TSP	Yes	NA	NA	MUT	MUT	MUT	MUT	NA	NA
3753	Nott	IBC	Recurrent	59	6.9	BCS	HG	G3	NA	NA	positive	No	Yes	15	NA	NA	0.0167633	0.0328364	TSP	No	NA	NA	WT	WT	WT	WT	NA	NA
3933	Nott	IBC	Recurrent	52	3.1	BCS	HG	G2	NA	NA	negative	No	No	7.6	NA	NA	0.476738	0.189443	TSP	No	NA	NA	MUT	WT	WT	WT	NA	NA
3936	Nott	DCIS	Recurrent	65	2.2	BCS	IG	LG	positive	positive	negative	No	No	9	NA	NA	0.0781088	0.0594496	TSP	No	NA	NA	WT	WT	MUT	MUT	NA	NA
4246	Nott	DCIS	Recurrent	63	4.4	BCS	LG	LG	positive	positive	negative	No	No	13	NA	NA	0.0700208	0.0454483	LCWGS, TSP [r]	Yes	NA	NA	NA	WT	NA	WT	NA	NA
4414	Nott	DCIS	Recurrent	31	4.7	BCS	IG	IG	positive	positive	negative	No	No	6	NA	NA	0.000675378	0.0656929	TSP	No	NA	NA	MUT	WT	WT	MUT	NA	NA
4609	Nott	IBC	Recurrent	56	4.3	BCS	HG	G2	positive	positive	negative	No	No	2	NA	NA	0.0488826	0.35058	TSP	No	NA	NA	WT	WT	MUT	WT	NA	NA
4639	Nott	IBC	Recurrent	50	2.1	BCS	HG	G3	positive	positive	positive	No	No	40	NA	NA	0.500138	0.52267	TSP	Yes	NA	NA	MUT	MUT	WT	WT	NA	NA
4653	Nott	IBC	Recurrent	58	11.6	BCS	HG	G3	positive	positive	negative	No	No	20	NA	NA	0.152179	0.532114	TSP	Yes	NA	NA	MUT	MUT	MUT	MUT	NA	NA
4854	Nott	IBC	Recurrent	46	2.8	BCS	HG	G3	negative	negative	positive	No	No	60	NA	NA	0.309414	0.333116	TSP	Yes	NA	NA	MUT	MUT	MUT	MUT	NA	NA
5534	Nott	DCIS	Recurrent	70	3.2	BCS	HG	HG	positive	positive	negative	No	No	30	NA	NA	0.386783	0.468978	TSP [p], LCWGS	Yes	NA	NA	MUT	NA	WT	WT	NA	NA
5548	Nott	DCIS	Recurrent	62	2.3	BCS	HG	HG	positive	positive	negative	No	No	9	NA	NA	0.00788709	0.481322	LCWGS	No	NA	NA	NA	NA	NA	NA	NA	NA
5879	Nott	IBC	Recurrent	52	1.8	BCS	HG	G3	positive	positive	negative	No	No	80	NA	NA	0.511811	0.526051	TSP	Yes	NA	NA	MUT	MUT	MUT	MUT	NA	NA
412/04	Nott	IBC	Recurrent	84	7.3	BCS	IG	G1	positive	NA	negative	No	No	16	NA	NA	0.142639	0.331114	TSP	Yes	No	No	WT	WT	WT	WT	0.801587	0.739583
DCIS00005	RMH	IBC	Recurrent	67	7.8	BCS	HG	G3	positive	NA	negative	Yes	No	11	30	5	0.171745	0.357089	WES	Yes	No	No	WT	WT	WT	WT	0.710345	0.7
DCIS00009	RMH	DCIS	Recurrent	71	10.0833	BCS	HG	LG	positive	positive	negative	No	No	14	10	3	0.0829197	0.0580656	WES	Yes	No	No	WT	WT	MUT	MUT	0.72093	0.675676
DCIS00019	RMH	IBC	Recurrent	56	2.08333	BCS	HG	G3	positive	positive	negative	No	No	5	2	30	0.0708712	0.457626	WES	Yes	No	No	WT	WT	MUT	MUT	0.491713	0.600868
DCIS00020	RMH	DCIS	Recurrent	77	1.91667	BCS	LG	LG	positive	positive	negative	No	No	6	10	10	0.235987	0.0853983	WES	Yes	No	No	WT	WT	WT	WT	0.747368	0.858824
DCIS00023	RMH	IBC	Recurrent	54	9.1	BCS	HG	G2	negative	positive	negative	No	NA	17	5	10	0.248571	0.294085	WES/WGS	No	No	No	WT	WT	WT	WT	0.78125	0.862745
DCIS00028	RMH	IBC	Recurrent	58	13.75	BCS	HG	G2	positive	positive	negative	No	No	17	25	10	0.158489	0.379941	WES	Yes	No	No	MUT	MUT	WT	WT	0.490909	0.68
DCIS00116	RMH	DCIS	Recurrent	64	3.25	BCS	HG	HG	negative	NA	negative	No	No	80	90	80	0.229091	0.122705	WES	Yes	No	No	WT	WT	WT	WT	0.55545	0.519467
DCIS00135	RMH	IBC	Recurrent	67	3.25	BCS	IG	G3	negative	negative	negative	No	No	15	10	50	0.570985	0.62617	WES	Yes	Yes	Yes	MUT	MUT	WT	MUT	0.553459	0.649094
DCIS00145	RMH	DCIS	Recurrent	62	14.25	BCS	IG	HG	negative	negative	positive	No	No	30	20	40	0.296316	0.724212	WES	Yes	No	Yes	MUT	MUT	MUT	MUT	0.664	0.601266
DCIS00151	RMH	DCIS	Recurrent	49	1.66667	BCS	HG	HG	negative	negative	positive	No	No	3	30	20	0.152806	0.336084	WES	Yes	No	No	MUT	MUT	WT	WT	0.41573	0.759259
DCIS00156	RMH	IBC	Recurrent	60	1	BCS	LG	G2	positive	positive	negative	No	No	2	5	2	0.0665122	0.048006	WES	Yes	No	No	WT	WT	WT	WT	0.3	0.730769
DCIS00181	RMH	DCIS	Recurrent	69	1.66667	BCS	HG	HG	negative	NA	negative	No	No	22	10	5	0.403899	0.428923	WES	Yes	Yes	No	MUT	MUT	MUT	MUT	0.417647	0.554054
DCIS00187	RMH	DCIS	Recurrent	59	2.83333	BCS	HG	HG	positive	positive	negative	No	No	9	20	60	0.330796	0.125165	WES	Yes	No	Yes	MUT	MUT	WT	WT	0.694062	0.467221
DCIS00189	RMH	DCIS	Recurrent	60	11.4167	BCS	IG	IG	positive	positive	negative	No	No	7	5	2	0.20138	0.172366	WES	Yes	No	Yes	WT	WT	WT	WT	0.570637	0.452941
DCIS00191	RMH	IBC	Recurrent	61	13.6667	BCS	HG	G2	positive	positive	negative	No	No	18	3	3	0.274677	0.429731	WES	Yes	NA	NA	WT	WT	WT	WT	NA	NA
DCIS00192	RMH	DCIS	Recurrent	67	4	BCS	HG	HG	positive	positive	negative	No	No	21	0	5	0.604821	0.489894	WES	Yes	No	No	MUT	MUT	WT	WT	0.51532	0.557252
DCIS00197	RMH	DCIS	Recurrent	61	2.08333	BCS	IG	HG	positive	NA	positive	No	No	20	30	40	0.454017	0.166852	WES	Yes	No	No	WT	WT	MUT	WT	0.493506	0.518519
DCIS00276	RMH	DCIS	Recurrent	71	5.08333	BCS	IG	IG	positive	positive	negative	No	No	6	3	5	0.0150539	0.172135	WES/WGS	No	No	No	WT	WT	WT	WT	0.76	0.857143
DCIS00277	RMH	DCIS	Recurrent	64	6.91667	BCS	HG	HG	positive	positive	negative	No	No	30	15	15	0.220659	0.387732	WES	Yes	Yes	No	WT	WT	WT	WT	0.495775	0.639839
DCIS00305	RMH	DCIS	Recurrent	43	1.1	BCS	HG	IG	positive	NA	negative	Yes	No	18	3	3	0.0954494	0.110745	WES	Yes	No	No	WT	WT	MUT	MUT	0.674419	0.575758
DCIS00309	RMH	IBC	Recurrent	73	7.25	BCS	HG	G3	positive	positive	negative	No	No	10	2	5	0.436873	0.315324	WES	Yes	Yes	Yes	WT	WT	MUT	MUT	0.413043	0.530435
DCIS00336	RMH	DCIS	Recurrent	54	2.08333	BCS	HG	HG	positive	NA	positive	No	No	32	10	20	0.323743	0.370584	WES	Yes	No	No	WT	WT	WT	WT	0.522388	0.5
DCIS00337	RMH	IBC	Recurrent	62	7	BCS	HG	G3	positive	positive	positive	No	Yes	50	10	5	0.366072	0.502463	WES	Yes	No	Yes	MUT	MUT	WT	WT	0.603343	0.430131
DCIS00368	RMH	IBC	Recurrent	61	2.66667	BCS	IG	G2	negative	negative	positive	No	No	16	5	10	0.207367	0.290462	WES	Yes	No	No	MUT	MUT	MUT	MUT	0.433333	0.445652
DCIS00401	RMH	IBC	Recurrent	58	3.75	BCS	HG	G2	positive	positive	negative	Yes	NA	10	5	0	0.197144	0.455485	WES	Yes	NA	NA	WT	WT	WT	WT	NA	NA
DCIS00402	RMH	IBC	Recurrent	65	2.75	BCS	HG	G2	negative	negative	positive	No	No	5	40	15	0.0756534	0.394789	WES	Yes	No	No	MUT	MUT	WT	WT	0.482456	0.583039
DCIS00410	RMH	IBC	Recurrent	58	7.5	BCS	IG	G2	positive	positive	negative	No	No	9	5	2	0.337087	0.471769	WES	Yes	No	No	WT	WT	WT	WT	0.71875	0.773109
DCIS00418	RMH	IBC	Recurrent	66	1.75	BCS	LG	G2	positive	positive	positive	No	Yes	24	25	20	0.0906069	0.317255	WES	Yes	No	No	MUT	MUT	WT	WT	0.622601	0.485465
DCIS00451	RMH	IBC	Recurrent	68	5.2	BCS	HG	G2	NA	positive	negative	No	No	18	10	5	0.00710051	0.194524	WES	Yes	No	No	WT	WT	MUT	WT	0.743802	0.813253
DCIS00477	RMH	DCIS	Recurrent	52	7.83333	BCS	HG	HG	positive	NA	positive	Yes	NA	7	20	30	0.171267	0.23762	WES	Yes	No	No	WT	WT	WT	WT	0.728529	0.512411
DCIS00481	RMH	DCIS	Recurrent	64	8.08333	BCS	IG	LG	positive	NA	negative	No	No	24	20	5	0.0350101	0.0201393	WES	Yes	No	No	WT	WT	MUT	WT	0.782051	0.666667
DCIS00491	RMH	IBC	Recurrent	55	1.6	BCS	IG	G3	positive	positive	negative	No	NA	6	5	5	0.0570351	0.276553	WES	Yes	No	No	WT	MUT	WT	WT	0.507246	0.78481
DCIS00492	RMH	IBC	Recurrent	55	9.67	BCS	IG	G2	NA	positive	negative	No	No	13	5	2	0.250572	0.116131	WES	Yes	No	No	WT	WT	MUT	WT	0.67619	0.558442
DCIS00496	RMH	DCIS	Recurrent	70	2.66667	BCS	LG	LG	positive	NA	negative	No	NA	8	5	10	0.157501	0.111032	WES	Yes	No	No	WT	WT	MUT	MUT	0.805556	0.588235
DCIS00497	RMH	DCIS	Recurrent	57	3.1667	BCS	HG	HG	positive	positive	negative	NA	NA	1.8	3	0	0.316376	0.363013	WES	Yes	No	No	WT	WT	WT	WT	0.558442	0.604651
DCIS00498	RMH	IBC	Recurrent	63	4.41667	BCS	HG	G3	positive	negative	positive	Yes	Yes	60	20	5	0.319508	0.500174	WES	Yes	No	Yes	MUT	MUT	WT	WT	0.666667	0.592593
DCIS00499	RMH	IBC	Recurrent	78	8.91667	BCS	LG	G2	NA	positive	negative	No	No	5	5	5	0.147766	0.0535751	WES/WGS	No	No	No	WT	WT	MUT	MUT	0.728814	0.483871
DCIS00500	RMH	DCIS	Recurrent	59	1.75	BCS	HG	IG	positive	positive	positive	No	No	5	2	2	0.0858429	0.0616976	WES	Yes	No	No	WT	WT	WT	WT	0.333333	0.490909
DCIS00501	RMH	DCIS	Recurrent	78	2.83333	BCS	IG	IG	NA	positive	negative	No	No	40	0	1	0.267979	0.190443	WES	Yes	No	No	WT	WT	WT	WT	0.452882	0.630636
DCIS00504	RMH	IBC	Recurrent	55	4.33333	BCS	HG	G2	positive	positive	negative	No	No	3	0	0	0.182806	0.224325	WES	Yes	No	No	WT	WT	WT	WT	0.520134	0.535413
DCIS00505	RMH	DCIS	Recurrent	49	1	BCS	HG	HG	positive	positive	positive	No	No	40	30	10	0.187081	0.219457	WES	Yes	No	No	MUT	MUT	MUT	MUT	0.518519	0.482587
DCIS00506	RMH	DCIS	Recurrent	74	6.6667	BCS	LG	IG	positive	positive	negative	No	No	2.7	5	5	0.0363434	0.0386797	WES/WGS	Yes	No	No	WT	WT	MUT	MUT	0.596154	0.382353
DCIS00507	RMH	DCIS	Recurrent	50	2.75	BCS	LG	HG	negative	NA	positive	Yes	Yes	33	5	2	0.343755	0.0962113	WES	Yes	No	No	MUT	WT	WT	WT	0.74657	0.460481
DCIS00509	RMH	DCIS	Recurrent	71	1.14	BCS	HG	HG	positive	positive	negative	Yes	NA	NA	10	5	0.203655	0.0782117	WES	Yes	No	No	WT	WT	WT	WT	0.690909	0.564103
DCIS00511	RMH	IBC	Recurrent	58	4.5	BCS	LG	G2	positive	positive	negative	Yes	NA	5	5	5	0.483978	0.476562	WES	Yes	No	No	WT	WT	WT	WT	0.348485	0.328125
DCIS00513	RMH	DCIS	Recurrent	NA	1	BCS	HG	IG	NA	negative	negative	No	NA	8	80	60	0.123191	0.23023	WES	Yes	No	No	WT	WT	WT	WT	0.397436	0.5
DCIS00515	RMH	DCIS	Recurrent	NA	2	BCS	HG	HG	negative	negative	positive	No	NA	28	30	15	0.283304	0.269818	WES	Yes	No	No	MUT	MUT	WT	WT	0.525	0.534314
LP001	Life pool	DCIS	Recurrent	62	2.58333	BCS	HG	HG	negative	negative	positive	NA	NA	35	10	1	0.271393	0.0303077	WES	Yes	No	No	MUT	MUT	WT	WT	0.541667	0.660494
LP003	Life pool	IBC	Recurrent	71	5.91667	BCS	LG	G2	positive	positive	negative	NA	NA	6	NA	NA	0.0491994	0.10572	WES	No	No	No	WT	WT	WT	WT	0.489736	0.745614
LP004	Life pool	IBC	Recurrent	56	1	BCS	HG	G1	positive	negative	negative	NA	NA	2	NA	NA	0.219809	0.0453629	WES	Yes	No	No	WT	WT	WT	WT	0.605714	0.705128
LP005	Life pool	IBC	Recurrent	77	2	BCS	HG	G3	negative	positive	positive	NA	NA	13	15	40	0.400825	0.331525	WES	Yes	No	No	MUT	ydiff	MUT	MUT	0.617647	0.633065
LP015	Life pool	IBC	Recurrent	66	4.25	BCS	IG	G1	positive	positive	negative	NA	NA	5	10	10	0.0796928	0.0733868	WES	Yes	No	No	WT	WT	WT	WT	0.522727	0.618182
PMCC-026	PMCC	IBC	Recurrent	57	6.9	BCS	HG	NA	NA	negative	positive	Yes	No	44	NA	NA	0.268942	0.432297	WES	Yes	No	No	MUT	MUT	WT	WT	0.616216	0.538961
PMCC-028	PMCC	IBC	Recurrent	45	7.667	BCS	IG	G3	NA	positive	negative	Yes	No	10	10	1	0.616911	0.520426	WES	Yes	Yes	Yes	MUT	MUT	WT	WT	0.44863	0.506135
PMCC-033	PMCC	IBC	Recurrent	52	6.92	BCS	LG	G2	NA	NA	negative	No	No	4.6	NA	NA	0.107009	0.307687	WES	Yes	No	No	WT	WT	WT	WT	0.541667	0.486815
PMCC-112	PMCC	DCIS	Recurrent	62	1.42	BCS	HG	HG	negative	negative	negative	Yes	NA	23	20	5	0.606978	0.823854	WES	Yes	Yes	No	MUT	MUT	WT	WT	0.662338	0.694118
