# Supplementary material for: Phylogenetic analysis of paired breast carcinomas identifies genetic events associated with clonal recurrence and invasive progression
Source: J Pathol. 2025 Oct 30;268(1):1–12. doi: 10.1002/path.6461 (PMC12699244; doi:10.1002/path.6461)
Supplement: Supplementary file 1 — Supplementary materials and methods Figure S1. Log ratio profiles generated by the Clonality package (R version 3.6.2) comparing a paired tumour based on total SCNA Figure S2. Discrepancy between the Clonality package and manual inspection for a non‐clonal case Figure S3. Example of three non‐clonal pairs Figure S4. Refphase profile of LP005 Figure S5. Correlation of various clinico‐pathological and genetic features with recurrence Figure S6. Correlation of time to recurrence and radiotherapy with recurrence Figure S7A. Illustration of the reasoning behind choosing phylogenetic analysis (with higher‐depth WES) over manual inspection of somatic copy number alterations (SCNAs) and breakpoints Figure S7B. Example of a clonal pair and a non‐clonal pair sequenced by whole exome sequencing (WES) Figure S8. Refphase profile for DCIS0276 WES (left) and WGS (right) Figure S9. Refphase profile for DCIS0506 WES (left) and WGS (right) Figure S10. Comparisons between primary and recurrent tumours Figure S11. Differences by recurrence histology Figure S12. Genomic features by recurrence Figure S13. Examples of clonal pairs with a truncal WGD event and a subclonal WGD event Figure S14. CNA frequency for selected chromosomes Figure S15. CNA frequency for chromosome 8 highlighting RAD21 (significantly different CN gain frequency between non‐recurrent and non‐clonal recurrence) and MYC (not different) Figure S16. Association of mutations with recurrence Figure S17. TP53 immunohistochemistry Figure S18. TP53 staining association with recurrence with all cases (left) and with cases also present in the genetic cohort (n = 10) removed (right) Table S1. Sample information Table S2. List of genes on targeted sequencing panel Table S3. Differences by recurrence clonality status Table S4. Somatic mutations and clonality analysis results Table S5. TP53 immunohistochemistry cohort by TP53 status (referred to in Supplementary results) Table S6. TP53 immunohistochemistry cohort by recurrence sta [file PATH-268-1-s001.zip › path6461-sup-0001-SuppMatMethFiguresS1-S18TablesS1-S9/path6461-sup-0003-TableS4.xlsx]

## Sheet: Cover page
	Phylogenetic analysis of paired breast carcinomas identifies genetic events associated with clonal recurrence and invasive progression
	T Kader, M Zethoven, S Mahale et al. J Pathol https://doi.org/10.1002/path.6461
	Table S4. Somatic mutations and clonality analysis results
		Variant_recurrence cases
		Variant_non-recurrence cases
		CI index_LR p value_TSP_LCWGS
		CI_LR p value_WES_mutation only
		Details_non-recurrent cohort

## Sheet: Variants_recurrence cases
Case ID	Chromosome	POS	REF	ALT	Allele depth	Read depth	Variant read proportion	Gene symbol	Transcript alteration	Protein alteration	Seq method
1783-Rec	1	27087890	CTCGGCCACCCAGTGGCCAGTCG	C	45	492	0.09	ARID1A	ENST00000324856.7:c.2178_2199delTCGGCCACCCAGTGGCCAGTCG	ENSP00000320485.7:p.Arg727ThrfsTer8	TSP
2146-Pri	3	178952085	A	G	127	277	0.46	PIK3CA	ENST00000263967.3:c.3140A>G	ENSP00000263967.3:p.His1047Arg	TSP
2146-Rec	3	178952085	A	G	260	690	0.38	PIK3CA	ENST00000263967.3:c.3140A>G	ENSP00000263967.3:p.His1047Arg	TSP
2255-1-P	10	8106079	TCATTAAG	T	53	210	0.25	GATA3	ENST00000379328.3:c.904_910delATTAAGC	ENSP00000368632.3:p.Ile302ProfsTer52	TSP
2255-1-P	10	8106087	C	T	55	194	0.28	GATA3	ENST00000379328.3:c.910C>T	ENSP00000368632.3:p.Pro304Ser	TSP
2255-1-P	X	70349258	C	T	48	138	0.35	MED12	ENST00000333646.6:c.3670C>T	ENSP00000333125.6:p.Leu1224Phe	TSP
2255-R	10	8097818	C	T	238	696	0.34	GATA3	ENST00000379328.3:c.200C>T	ENSP00000368632.3:p.Ser67Leu	TSP
2255-R	10	8106079	TCATTAAG	T	116	397	0.29	GATA3	ENST00000379328.3:c.904_910delATTAAGC	ENSP00000368632.3:p.Ile302ProfsTer52	TSP
2255-R	10	8106087	C	T	119	364	0.33	GATA3	ENST00000379328.3:c.910C>T	ENSP00000368632.3:p.Pro304Ser	TSP
2255-R	X	70349258	C	T	153	354	0.43	MED12	ENST00000333646.6:c.3670C>T	ENSP00000333125.6:p.Leu1224Phe	TSP
2389-P	17	16029456	G	GT	16	83	0.19	NCOR1	ENST00000395848.1:c.1246dupA	ENSP00000379189.1:p.Thr416AsnfsTer11	TSP
2389-R	5	67591117	TATCCAGCTG	T	29	300	0.1	PIK3R1	ENST00000521381.1:c.1712_1720delTCCAGCTGA	ENSP00000428056.1:p.Ile571_Leu573del	TSP
2389-R	5	67591128	G	A	31	286	0.11	PIK3R1	ENST00000521381.1:c.1721G>A	ENSP00000428056.1:p.Arg574Lys	TSP
2594-P	10	8115696	GTTTAGA	G	18	67	0.27	GATA3	ENST00000379328.3:c.1051-3_1053delTAGATT	.	TSP
2594-P	16	67063717	G	GT	17	43	0.4	CBFB	ENST00000290858.6:c.165+2dupT	.	TSP
2594-R	10	8115696	GTTTAGA	G	26	194	0.13	GATA3	ENST00000379328.3:c.1051-3_1053delTAGATT	.	TSP
2594-R	16	67063717	G	GT	95	279	0.34	CBFB	ENST00000290858.6:c.165+2dupT	.	TSP
2788-P	9	21971114	CGGGTCGGGTGAGAGTGGCG	C	32	146	0.22	CDKN2A	ENST00000304494.5:c.225_243delCGCCACTCTCACCCGACCC	ENSP00000307101.5:p.Ala76CysfsTer64	TSP
2788-P	17	7577577	T	TTGTAGTGGATGGG	9	96	0.09	TP53	ENST00000420246.2:c.703_704insCCCATCCACTACA	ENSP00000391127.2:p.Asn235ThrfsTer9	TSP
2788-R	13	49033822	A	G	36	180	0.2	RB1	ENST00000267163.4:c.1961-2A>G	.	TSP
2788-R	17	7577577	T	TTGTAGTGGATGGG	17	124	0.14	TP53	ENST00000420246.2:c.703_704insCCCATCCACTACA	ENSP00000391127.2:p.Asn235ThrfsTer9	TSP
3114-P	17	7578526	CA	C	194	292	0.66	TP53	ENST00000420246.2:c.403delT	ENSP00000391127.2:p.Cys135AlafsTer35	TSP
3317-R	10	8115874	CGCCCT	C	133	474	0.28	GATA3	ENST00000379328.3:c.1224_1228delGCCCT	ENSP00000368632.3:p.Pro409GlnfsTer97	TSP
3317-R	10	8115880	T	C	136	452	0.3	GATA3	ENST00000379328.3:c.1229T>C	ENSP00000368632.3:p.Phe410Ser	TSP
3592-R	3	178951985	C	A	54	363	0.15	PIK3CA	ENST00000263967.3:c.3040C>A	ENSP00000263967.3:p.Gln1014Lys	TSP
3592-R	8	42176892	T	C	65	461	0.14	IKBKB	ENST00000520810.1:c.1469T>C	ENSP00000430684.1:p.Ile490Thr	TSP
3592-R	17	7579311	C	CCGTG	35	112	0.31	TP53	ENST00000420246.2:c.372_375dupCACG	ENSP00000391127.2:p.Tyr126HisfsTer24	TSP
3625-P	3	178936095	A	G	100	273	0.37	PIK3CA	ENST00000263967.3:c.1637A>G	ENSP00000263967.3:p.Gln546Arg	TSP
3625-P	14	38061193	A	G	133	330	0.4	FOXA1	ENST00000250448.2:c.796T>C	ENSP00000250448.2:p.Phe266Leu	TSP
3625-P	17	7574003	G	A	86	119	0.72	TP53	ENST00000269305.4:c.1024C>T	ENSP00000269305.4:p.Arg342Ter	TSP
3625-R	17	7574003	G	A	10	119	0.08	TP53	ENST00000269305.4:c.1024C>T	ENSP00000269305.4:p.Arg342Ter	TSP
3625-R	3	178936095	A	G	16	147	0.11	PIK3CA	ENST00000263967.3:c.1637A>G	ENSP00000263967.3:p.Gln546Arg	TSP
3626-2-R	5	67589622	AATATGATAGATT	A	75	583	0.13	PIK3R1	ENST00000521381.1:c.1392_1403delTAGATTATATGA	ENSP00000428056.1:p.Asp464_Tyr467del	TSP
3626-2-R	10	89692851	T	C	415	877	0.47	PTEN	ENST00000371953.3:c.335T>C	ENSP00000361021.3:p.Leu112Pro	TSP
3626-P	17	7577095	G	C	84	118	0.71	TP53	ENST00000420246.2:c.843C>G	ENSP00000391127.2:p.Asp281Glu	TSP
3753-R	1	16235970	T	C	67	744	0.09	SPEN	ENST00000375759.3:c.1036T>C	ENSP00000364912.3:p.Ser346Pro	TSP
3753-R	5	67591144	ATACTTGATGT	A	116	1027	0.11	PIK3R1	ENST00000521381.1:c.1738_1745+2delTACTTGATGT	.	TSP
3933-2-R	1	27022912	CCCCGCCGCCGCCAGCAGCCTGGGCAA	C	24	768	0.03	ARID1A	ENST00000457599.2:c.31_56delAGCAGCCTGGGCAACCCGCCGCCGCC	ENSP00000387636.2:p.Ser11AlafsTer91	TSP
3933-2-R	2	80816471	G	T	128	399	0.32	CTNNA2	ENST00000496558.1:c.2050G>T	ENSP00000419295.1:p.Ala684Ser	TSP
3933-2-R	16	67070572	C	T	284	576	0.49	CBFB	ENST00000290858.6:c.196C>T	ENSP00000290858.6:p.Leu66Phe	TSP
3933-2-R	16	68844099	GCTCTT	G	138	386	0.36	CDH1	ENST00000261769.5:c.692_696delTCTCT	ENSP00000261769.4:p.Phe231SerfsTer11	TSP
3933-2-R	16	68844109	C	G	148	396	0.37	CDH1	ENST00000261769.5:c.697C>G	ENSP00000261769.4:p.His233Asp	TSP
3933-2-R	17	29490380	TCG	T	114	306	0.37	NF1	ENST00000431387.4:c.467_468delGC	ENSP00000412921.4:p.Arg156HisfsTer17	TSP
3933-P	12	115112464	C	A	84	165	0.51	TBX3	ENST00000349155.2:c.1216G>T	ENSP00000257567.2:p.Gly406Trp	TSP
3933-P	17	7577120	C	T	66	135	0.49	TP53	ENST00000420246.2:c.818G>A	ENSP00000391127.2:p.Arg273His	TSP
3936-P	3	178952085	A	G	179	401	0.45	PIK3CA	ENST00000263967.3:c.3140A>G	ENSP00000263967.3:p.His1047Arg	TSP
3936-R	3	178952085	A	G	143	386	0.37	PIK3CA	ENST00000263967.3:c.3140A>G	ENSP00000263967.3:p.His1047Arg	TSP
3936-R	20	57484420	C	T	58	370	0.16	GNAS	ENST00000371085.3:c.601C>T	ENSP00000360126.3:p.Arg201Cys	TSP
4167-P	3	178952085	A	G	60	119	0.5	PIK3CA	ENST00000263967.3:c.3140A>G	ENSP00000263967.3:p.His1047Arg	TSP
4167-P	17	7578212	G	A	48	67	0.72	TP53	ENST00000420246.2:c.637C>T	ENSP00000391127.2:p.Arg213Ter	TSP
4167-R	3	178952085	A	G	36	82	0.44	PIK3CA	ENST00000263967.3:c.3140A>G	ENSP00000263967.3:p.His1047Arg	TSP
4167-R	12	115115397	C	T	33	223	0.15	TBX3	ENST00000349155.2:c.869G>A	ENSP00000257567.2:p.Arg290Gln	TSP
4167-R	17	29670044	T	A	19	68	0.28	NF1	ENST00000358273.4:c.7080T>A	ENSP00000351015.4:p.Phe2360Leu	TSP
4167-R	17	33319647	A	C	35	155	0.23	LIG3	ENST00000378526.4:c.1391A>C	ENSP00000367787.3:p.Glu464Ala	TSP
4167-R	17	37881000	G	T	30	132	0.23	ERBB2	ENST00000406381.2:c.2239G>T	ENSP00000385185.2:p.Val747Leu	TSP
4246-R	14	105246551	C	T	11	56	0.2	AKT1	ENST00000407796.2:c.49G>A	ENSP00000384293.2:p.Glu17Lys	TSP
4414-P	8	42128931	A	C	20	77	0.26	IKBKB	ENST00000520835.1:c.43A>C	ENSP00000430868.1:p.Ser15Arg	TSP
4414-P	17	7576544	G	A	19	109	0.17	TP53	ENST00000455263.2:c.1034C>T	ENSP00000398846.2:p.Ser345Leu	TSP
4414-R	3	178936091	G	A	194	467	0.42	PIK3CA	ENST00000263967.3:c.1633G>A	ENSP00000263967.3:p.Glu545Lys	TSP
4609-P	12	115118712	G	GT	26	369	0.07	TBX3	ENST00000349155.2:c.628dupA	ENSP00000257567.2:p.Thr210AsnfsTer30	TSP
4609-R	2	80816541	G	T	44	189	0.23	CTNNA2	ENST00000496558.1:c.2120G>T	ENSP00000419295.1:p.Ser707Ile	TSP
4609-R	12	115120755	TGGGGCCCCAGGGAGGA	T	96	404	0.24	TBX3	ENST00000349155.2:c.235_250delTCCTCCCTGGGGCCCC	ENSP00000257567.2:p.Ser79ArgfsTer4	TSP
4609-R	14	105246551	C	T	199	324	0.61	AKT1	ENST00000407796.2:c.49G>A	ENSP00000384293.2:p.Glu17Lys	TSP
4639-2-R	17	7577509	C	A	189	301	0.63	TP53	ENST00000420246.2:c.772G>T	ENSP00000391127.2:p.Glu258Ter	TSP
4639-P	17	7577509	C	A	174	228	0.76	TP53	ENST00000420246.2:c.772G>T	ENSP00000391127.2:p.Glu258Ter	TSP
4653-P	3	178952085	A	G	118	518	0.23	PIK3CA	ENST00000263967.3:c.3140A>G	ENSP00000263967.3:p.His1047Arg	TSP
4653-P	17	7576915	TGTTGGGCAGTGCTAG	T	36	489	0.07	TP53	ENST00000420246.2:c.920-4_930delCTAGCACTGCCCAAC	.	TSP
4653-R	3	178952085	A	G	480	1142	0.42	PIK3CA	ENST00000263967.3:c.3140A>G	ENSP00000263967.3:p.His1047Arg	TSP
4653-R	17	7576915	TGTTGGGCAGTGCTAG	T	314	557	0.56	TP53	ENST00000420246.2:c.920-4_930delCTAGCACTGCCCAAC	.	TSP
4854-P	3	178936082	G	C	112	333	0.34	PIK3CA	ENST00000263967.3:c.1624G>C	ENSP00000263967.3:p.Glu542Gln	TSP
4854-P	17	7576855	G	A	129	200	0.65	TP53	ENST00000420246.2:c.991C>T	ENSP00000391127.2:p.Gln331Ter	TSP
4854-P	17	33323666	T	G	160	849	0.19	LIG3	ENST00000378526.4:c.1817T>G	ENSP00000367787.3:p.Met606Arg	TSP
4854-R	3	178936082	G	C	136	387	0.35	PIK3CA	ENST00000263967.3:c.1624G>C	ENSP00000263967.3:p.Glu542Gln	TSP
4854-R	17	7576855	G	A	136	207	0.66	TP53	ENST00000420246.2:c.991C>T	ENSP00000391127.2:p.Gln331Ter	TSP
4854-R	17	33323666	T	G	273	1525	0.18	LIG3	ENST00000378526.4:c.1817T>G	ENSP00000367787.3:p.Met606Arg	TSP
5256-P	14	38061191	G	C	131	448	0.29	FOXA1	ENST00000250448.2:c.798C>G	ENSP00000250448.2:p.Phe266Leu	TSP
5534-P	17	7577022	G	A	349	460	0.76	TP53	ENST00000420246.2:c.916C>T	ENSP00000391127.2:p.Arg306Ter	TSP
5534-P	17	12028623	GAC	G	191	255	0.75	MAP2K4	ENST00000353533.5:c.827_828delAC	ENSP00000262445.5:p.Asp276AlafsTer9	TSP
5879-P	1	16258565	G	C	86	423	0.2	SPEN	ENST00000375759.3:c.5830G>C	ENSP00000364912.3:p.Val1944Leu	TSP
5879-P	3	178936082	G	A	627	1139	0.55	PIK3CA	ENST00000263967.3:c.1624G>A	ENSP00000263967.3:p.Glu542Lys	TSP
5879-P	6	168708849	G	C	41	310	0.13	DACT2	ENST00000366795.3:c.1588C>G	ENSP00000355760.3:p.Pro530Ala	TSP
5879-P	7	151871266	ATTTATACCTT	A	157	626	0.25	KMT2C	ENST00000262189.6:c.9314_9323delAAGGTATAAA	ENSP00000262189.6:p.Lys3105IlefsTer3	TSP
5879-P	7	151873407	C	A	64	537	0.12	KMT2C	ENST00000262189.6:c.9131G>T	ENSP00000262189.6:p.Arg3044Met	TSP
5879-P	12	115120675	CT	C	193	663	0.29	TBX3	ENST00000349155.2:c.330delA	ENSP00000257567.2:p.Glu111AsnfsTer28	TSP
5879-P	15	26793004	C	A	152	474	0.32	GABRB3	ENST00000311550.5:c.1358G>T	ENSP00000308725.5:p.Arg453Met	TSP
5879-P	17	7578200	CCA	C	338	437	0.77	TP53	ENST00000420246.2:c.647_648delTG	ENSP00000391127.2:p.Val216GlyfsTer5	TSP
5879-R	3	178936082	G	A	233	416	0.56	PIK3CA	ENST00000263967.3:c.1624G>A	ENSP00000263967.3:p.Glu542Lys	TSP
5879-R	6	168708849	G	C	40	277	0.14	DACT2	ENST00000366795.3:c.1588C>G	ENSP00000355760.3:p.Pro530Ala	TSP
5879-R	7	151871266	ATTTATACCTT	A	95	296	0.32	KMT2C	ENST00000262189.6:c.9314_9323delAAGGTATAAA	ENSP00000262189.6:p.Lys3105IlefsTer3	TSP
5879-R	12	115120675	CT	C	104	344	0.3	TBX3	ENST00000349155.2:c.330delA	ENSP00000257567.2:p.Glu111AsnfsTer28	TSP
5879-R	15	26793004	C	A	35	178	0.2	GABRB3	ENST00000311550.5:c.1358G>T	ENSP00000308725.5:p.Arg453Met	TSP
5879-R	17	7578200	CCA	C	179	296	0.6	TP53	ENST00000420246.2:c.647_648delTG	ENSP00000391127.2:p.Val216GlyfsTer5	TSP
412-04-P	14	105246551	C	T	150	379	0.4	AKT1	ENST00000407796.2:c.49G>A	ENSP00000384293.2:p.Glu17Lys	TSP
412-04-R	14	105246551	C	T	258	792	0.33	AKT1	ENST00000407796.2:c.49G>A	ENSP00000384293.2:p.Glu17Lys	TSP
DCIS00009-Pri	3	178936082	G	A	12	31	0.39	PIK3CA	ENST00000263967.3:c.1624G>A	ENSP00000263967.3:p.Glu542Lys	WES
DCIS00009-Rec	3	178936082	G	A	14	76	0.18	PIK3CA	ENST00000263967.3:c.1624G>A	ENSP00000263967.3:p.Glu542Lys	WES
DCIS00023-Rec	2	241808421	G	A	77	186	0.41	AGXT	ENST00000307503.3:c.139G>A	ENSP00000302620.3:p.Gly47Arg	WES
DCIS00145-Pri	17	7579529	C	T	49	117	0.42	TP53	ENST00000269305.4:c.158G>A	ENSP00000269305.4:p.Trp53Ter	WES
DCIS00145-Pri	3	178921548	G	A	8	34	0.24	PIK3CA	ENST00000263967.3:c.1030G>A	ENSP00000263967.3:p.Val344Met	WES
DCIS00145-Rec	3	178921548	G	A	15	39	0.38	PIK3CA	ENST00000263967.3:c.1030G>A	ENSP00000263967.3:p.Val344Met	WES
DCIS00145-Rec	17	7579529	C	T	106	138	0.77	TP53	ENST00000269305.4:c.158G>A	ENSP00000269305.4:p.Trp53Ter	WES
DCIS00151-Rec	17	7578484	GA	G	32	195	0.16	TP53	ENST00000269305.4:c.445delT	ENSP00000269305.4:p.Ser149ProfsTer21	WES
DCIS00181-Pri	3	178952085	A	G	19	61	0.31	PIK3CA	ENST00000263967.3:c.3140A>G	ENSP00000263967.3:p.His1047Arg	WES
DCIS00181-Pri	17	7578437	G	A	37	77	0.48	TP53	ENST00000269305.4:c.493C>T	ENSP00000269305.4:p.Gln165Ter	WES
DCIS00181-Rec	3	178952085	A	G	33	130	0.25	PIK3CA	ENST00000263967.3:c.3140A>G	ENSP00000263967.3:p.His1047Arg	WES
DCIS00181-Rec	17	7578437	G	A	92	324	0.28	TP53	ENST00000269305.4:c.493C>T	ENSP00000269305.4:p.Gln165Ter	WES
DCIS00305-Pri	3	178936091	G	A	8	64	0.12	PIK3CA	ENST00000263967.3:c.1633G>A	ENSP00000263967.3:p.Glu545Lys	WES
DCIS00305-Rec	3	178936091	G	A	14	68	0.21	PIK3CA	ENST00000263967.3:c.1633G>A	ENSP00000263967.3:p.Glu545Lys	WES
DCIS00309-Pri	3	178952085	A	G	27	61	0.44	PIK3CA	ENST00000263967.3:c.3140A>G	ENSP00000263967.3:p.His1047Arg	WES
DCIS00309-Rec	3	178952085	A	G	9	24	0.38	PIK3CA	ENST00000263967.3:c.3140A>G	ENSP00000263967.3:p.His1047Arg	WES
DCIS00309-Pri	17	37880261	G	T	15	62	0.24	ERBB2	ENST00000269571.5:c.2305G>T	ENSP00000269571.4:p.Asp769Tyr	WES
DCIS00309-Rec	17	37880261	G	T	13	33	0.39	ERBB2	ENST00000269571.5:c.2305G>T	ENSP00000269571.4:p.Asp769Tyr	WES
DCIS00309-Pri	10	8111499	A	AG	28	143	0.2	GATA3	ENST00000379328.3:c.990dupG	ENSP00000368632.3:p.Arg331GlufsTer22	WES
DCIS00309-Rec	10	8111499	A	AG	27	99	0.27	GATA3	ENST00000379328.3:c.990dupG	ENSP00000368632.3:p.Arg331GlufsTer22	WES
DCIS00337-Pri	17	7577560	A	C	29	76	0.38	TP53	ENST00000269305.4:c.721T>G	ENSP00000269305.4:p.Ser241Ala	WES
DCIS00337-Rec	17	7577560	A	C	64	74	0.86	TP53	ENST00000269305.4:c.721T>G	ENSP00000269305.4:p.Ser241Ala	WES
DCIS00368-Pri	17	7577114	C	A	34	66	0.52	TP53	ENST00000269305.4:c.824G>T	ENSP00000269305.4:p.Cys275Phe	WES
DCIS00368-Pri	3	178952085	A	G	9	31	0.29	PIK3CA	ENST00000263967.3:c.3140A>G	ENSP00000263967.3:p.His1047Arg	WES
DCIS00368-Rec	3	178952085	A	G	22	66	0.33	PIK3CA	ENST00000263967.3:c.3140A>G	ENSP00000263967.3:p.His1047Arg	WES
DCIS00368-Rec	17	7577114	C	A	98	187	0.52	TP53	ENST00000269305.4:c.824G>T	ENSP00000269305.4:p.Cys275Phe	WES
DCIS00402-Pri	17	7578442	T	C	49	201	0.24	TP53	ENST00000269305.4:c.488A>G	ENSP00000269305.4:p.Tyr163Cys	WES
DCIS00402-Rec	17	7578442	T	C	183	336	0.54	TP53	ENST00000269305.4:c.488A>G	ENSP00000269305.4:p.Tyr163Cys	WES
DCIS00451-Pri	3	178952085	A	G	8	38	0.21	PIK3CA	ENST00000263967.3:c.3140A>G	ENSP00000263967.3:p.His1047Arg	WES
DCIS00492-Pri	3	178916957	G	T	7	22	0.32	PIK3CA	ENST00000263967.3:c.344G>T	ENSP00000263967.3:p.Arg115Leu	WES
DCIS00492-Pri	10	8106099	C	CTG	6	40	0.15	GATA3	ENST00000379328.3:c.923_924dupTG	ENSP00000368632.3:p.Ser309CysfsTer48	WES
DCIS00499-Pri	3	178952085	A	G	35	66	0.53	PIK3CA	ENST00000263967.3:c.3140A>G	ENSP00000263967.3:p.His1047Arg	WES
DCIS00499-Pri	3	178952088	A	G	37	66	0.56	PIK3CA	ENST00000263967.3:c.3143A>G	ENSP00000263967.3:p.His1048Arg	WES
DCIS00499-Rec	3	178936091	G	A	9	39	0.23	PIK3CA	ENST00000263967.3:c.1633G>A	ENSP00000263967.3:p.Glu545Lys	WES
DCIS00505-Pri	3	178952085	A	G	30	82	0.37	PIK3CA	ENST00000263967.3:c.3140A>G	ENSP00000263967.3:p.His1047Arg	WES
DCIS00505-Pri	17	7578393	A	T	67	100	0.67	TP53	ENST00000269305.4:c.537T>A	ENSP00000269305.4:p.His179Gln	WES
DCIS00505-Pri	17	37873628	C	A	646	745	0.87	ERBB2	ENST00000269571.5:c.1793C>A	ENSP00000269571.4:p.Ala598Asp	WES
DCIS00505-Rec	3	178952085	A	G	37	126	0.29	PIK3CA	ENST00000263967.3:c.3140A>G	ENSP00000263967.3:p.His1047Arg	WES
DCIS00505-Rec	17	7578393	A	T	98	134	0.73	TP53	ENST00000269305.4:c.537T>A	ENSP00000269305.4:p.His179Gln	WES
DCIS00505-Rec	17	37873628	C	A	676	756	0.89	ERBB2	ENST00000269571.5:c.1793C>A	ENSP00000269571.4:p.Ala598Asp	WES
DCIS00506-Pri	3	178952085	A	G	26	106	0.25	PIK3CA	ENST00000263967.3:c.3140A>G	ENSP00000263967.3:p.His1047Arg	WES
DCIS00506-Rec	3	178952085	A	G	35	87	0.4	PIK3CA	ENST00000263967.3:c.3140A>G	ENSP00000263967.3:p.His1047Arg	WES
DCIS00515-Pri	17	7578190	T	G	65	158	0.41	TP53	ENST00000269305.4:c.659A>C	ENSP00000269305.4:p.Tyr220Ser	WES
DCIS00515-Rec	17	7578190	T	G	41	92	0.45	TP53	ENST00000269305.4:c.659A>C	ENSP00000269305.4:p.Tyr220Ser	WES
PMCC033-Rec	3	178952085	A	G	19	51	0.37	PIK3CA	ENST00000263967.3:c.3140A>G	ENSP00000263967.3:p.His1047Arg	WES
DCIS00019-Pri	3	178952085	A	G	5	23	0.22	PIK3CA	ENST00000263967.3:c.3140A>G	ENSP00000263967.3:p.His1047Arg	WES
DCIS00019-Rec	3	178936091	G	A	10	38	0.26	PIK3CA	ENST00000263967.3:c.1633G>A	ENSP00000263967.3:p.Glu545Lys	WES
DCIS00135-Pri	17	7579317	A	AAGTCACAGAC	16	25	0.64	TP53	ENST00000269305.4:c.360_369dupGTCTGTGACT	ENSP00000269305.4:p.Cys124ValfsTer28	WES
DCIS00135-Rec	3	178937755	T	C	9	44	0.2	PIK3CA	ENST00000263967.3:c.1930T>C	ENSP00000263967.3:p.Tyr644His	WES
DCIS00135-Rec	17	7579317	A	AAGTCACAGAC	52	62	0.84	TP53	ENST00000269305.4:c.360_369dupGTCTGTGACT	ENSP00000269305.4:p.Cys124ValfsTer28	WES
DCIS00135-Rec	13	48953787	G	C	23	28	0.82	RB1	ENST00000267163.4:c.1389+1G>C	.	WES
DCIS00192-Pri	17	7578416	C	A	81	93	0.87	TP53	ENST00000269305.4:c.514G>T	ENSP00000269305.4:p.Val172Phe	WES
DCIS00192-Rec	17	7578416	C	A	121	264	0.46	TP53	ENST00000269305.4:c.514G>T	ENSP00000269305.4:p.Val172Phe	WES
DCIS00197-Pri	3	178952085	A	G	18	32	0.56	PIK3CA	ENST00000263967.3:c.3140A>G	ENSP00000263967.3:p.His1047Arg	WES
DCIS00481-Pri	3	178952085	A	G	17	63	0.27	PIK3CA	ENST00000263967.3:c.3140A>G	ENSP00000263967.3:p.His1047Arg	WES
DCIS00491-Pri	17	7578503	C	T	18	186	0.1	TP53	ENST00000269305.4:c.427G>A	ENSP00000269305.4:p.Val143Met	WES
DCIS00491-Rec	17	7577548	C	T	28	115	0.24	TP53	ENST00000269305.4:c.733G>A	ENSP00000269305.4:p.Gly245Ser	WES
DCIS00496-Pri	3	178936091	G	A	25	82	0.3	PIK3CA	ENST00000263967.3:c.1633G>A	ENSP00000263967.3:p.Glu545Lys	WES
DCIS00496-Rec	3	178936091	G	A	52	130	0.4	PIK3CA	ENST00000263967.3:c.1633G>A	ENSP00000263967.3:p.Glu545Lys	WES
DCIS00498-Pri	17	7579350	A	T	74	116	0.64	TP53	ENST00000269305.4:c.337T>A	ENSP00000269305.4:p.Phe113Ile	WES
DCIS00498-Rec	17	7579350	A	T	31	31	1	TP53	ENST00000269305.4:c.337T>A	ENSP00000269305.4:p.Phe113Ile	WES
DCIS00509-Pri	17	37880981	A	AGCATACGTGATG	169	200	0.84	ERBB2	ENST00000269571.5:c.2313_2324dupATACGTGATGGC	ENSP00000269571.4:p.Tyr772_Ala775dup	WES
DCIS00509-Rec	17	37880981	A	AGCATACGTGATG	94	100	0.94	ERBB2	ENST00000269571.5:c.2313_2324dupATACGTGATGGC	ENSP00000269571.4:p.Tyr772_Ala775dup	WES
DCIS00511-Pri	20	44581303	GTCAC	G	61	199	0.31	ZNF335	ENST00000322927.2:c.2744_2747delGTGA	ENSP00000325326.2:p.Ser915ThrfsTer3	WES
DCIS00511-Rec	20	44581303	GTCAC	G	37	66	0.56	ZNF335	ENST00000322927.2:c.2744_2747delGTGA	ENSP00000325326.2:p.Ser915ThrfsTer3	WES
LP001-Pri	17	7577524	T	G	16	60	0.27	TP53	ENST00000269305.4:c.757A>C	ENSP00000269305.4:p.Thr253Pro	WES
LP001-Rec	17	7577524	T	G	14	149	0.09	TP53	ENST00000269305.4:c.757A>C	ENSP00000269305.4:p.Thr253Pro	WES
LP005-Pri	17	7578442	T	C	22	108	0.2	TP53	ENST00000269305.4:c.488A>G	ENSP00000269305.4:p.Tyr163Cys	WES
LP005-Pri	3	178952085	A	G	11	109	0.1	PIK3CA	ENST00000263967.3:c.3140A>G	ENSP00000263967.3:p.His1047Arg	WES
LP005-Rec	3	178952085	A	G	22	66	0.33	PIK3CA	ENST00000263967.3:c.3140A>G	ENSP00000263967.3:p.His1047Arg	WES
LP005-Rec	17	7577580	T	C	12	45	0.27	TP53	ENST00000269305.4:c.701A>G	ENSP00000269305.4:p.Tyr234Cys	WES
PMCC112-Pri	7	140453145	A	T	24	44	0.55	BRAF	ENST00000288602.6:c.1790T>A	ENSP00000288602.6:p.Leu597Gln	WES
PMCC112-Pri	11	533873	C	G	75	83	0.9	HRAS	ENST00000451590.1:c.183G>C	ENSP00000407586.1:p.Gln61His	WES
PMCC112-Pri	3	178947224	G	A	4	16	0.25	PIK3CA	ENST00000263967.3:c.2660G>A	ENSP00000263967.3:p.Gly887Glu	WES
PMCC112-Rec	7	140453145	A	T	72	117	0.62	BRAF	ENST00000288602.6:c.1790T>A	ENSP00000288602.6:p.Leu597Gln	WES
PMCC112-Rec	11	533873	C	G	114	114	1	HRAS	ENST00000451590.1:c.183G>C	ENSP00000407586.1:p.Gln61His	WES
PMCC112-Pri	17	7577047	GTGGTGAGGCTCCCCTTTCT	G	11	25	0.44	TP53	ENST00000269305.4:c.872_890delAGAAAGGGGAGCCTCACCA	ENSP00000269305.4:p.Lys291ThrfsTer48	WES
PMCC112-Rec	17	7577047	GTGGTGAGGCTCCCCTTTCT	G	40	44	0.91	TP53	ENST00000269305.4:c.872_890delAGAAAGGGGAGCCTCACCA	ENSP00000269305.4:p.Lys291ThrfsTer48	WES
PMCC026-Pri	17	7577108	C	A	53	59	0.9	TP53	ENST00000269305.4:c.830G>T	ENSP00000269305.4:p.Cys277Phe	WES
PMCC026-Rec	17	7577108	C	A	27	119	0.23	TP53	ENST00000269305.4:c.830G>T	ENSP00000269305.4:p.Cys277Phe	WES
DCIS00116-Pri	12	25380242	C	T	6	54	0.11	KRAS	ENST00000256078.4:c.216G>A	ENSP00000256078.4:p.Met72Ile	WES
DCIS00507-Pri	17	7578290	C	T	46	89	0.52	TP53	ENST00000269305.4:c.560-1G>A	.	WES
LP003-R	15	90631837	C	G	33	116	0.28	IDH2	ENST00000330062.3:c.516G>C	ENSP00000331897.3:p.Arg172Ser	WES
DCIS00187-Pri	17	7578370	C	T	6	16	0.38	TP53	ENST00000269305.4:c.559+1G>A	.	WES
DCIS00187-Rec	17	7578370	C	T	44	292	0.15	TP53	ENST00000269305.4:c.559+1G>A	.	WES
DCIS00418-Pri	17	7572932	C	CT	5	30	0.17	TP53	ENST00000269305.4:c.1176dupA	ENSP00000269305.4:p.Asp393ArgfsTer78	WES
DCIS00418-Rec	17	7572932	C	CT	13	78	0.17	TP53	ENST00000269305.4:c.1176dupA	ENSP00000269305.4:p.Asp393ArgfsTer78	WES
DCIS00020-Pri	10	8115919	T	TG	20	279	0.07	GATA3	ENST00000379328.3:c.1269dupG	ENSP00000368632.3:p.His424AlafsTer84	WES
DCIS00504-Pri	10	8111513	T	TGG	54	280	0.19	GATA3	ENST00000379328.3:c.1005_1006dupGG	ENSP00000368632.3:p.Asp336GlyfsTer21	WES
DCIS00504-Rec	10	8111513	T	TGG	47	236	0.2	GATA3	ENST00000379328.3:c.1005_1006dupGG	ENSP00000368632.3:p.Asp336GlyfsTer21	WES
3113-R	3	178952085	A	G	13	218	0.06	PIK3CA	ENST00000263967.3:c.3140A>G	ENSP00000263967.3:p.His1047Arg	TSP
4609-P	3	178936092	A	G	37	350	0.11	PIK3CA	ENST00000263967.3:c.1634A>G	ENSP00000263967.3:p.Glu545Gly	TSP
DCIS00028-Pri	17	7578524	G	A	52	344	0.15	TP53	ENST00000269305.4:c.406C>T	ENSP00000269305.4:p.Gln136Ter	WES
DCIS00028-Rec	17	7578524	G	A	82	200	0.41	TP53	ENST00000269305.4:c.406C>T	ENSP00000269305.4:p.Gln136Ter	WES
PMCC028-Pri	17	7577506	C	CT	42	43	0.98	TP53	ENST00000269305.4:c.774dupA	ENSP00000269305.4:p.Asp259ArgfsTer5	WES
PMCC028-Pri	17	7577512	G	C	53	53	1	TP53	ENST00000269305.4:c.769C>G	ENSP00000269305.4:p.Leu257Val	WES
PMCC028-Rec	17	7577506	C	CT	95	108	0.88	TP53	ENST00000269305.4:c.774dupA	ENSP00000269305.4:p.Asp259ArgfsTer5	WES
PMCC028-Rec	17	7577512	G	C	103	113	0.91	TP53	ENST00000269305.4:c.769C>G	ENSP00000269305.4:p.Leu257Val	WES

## Sheet: Variant_non-recur cases
Case ID	Chromosome	POS	REF	ALT	Allele depth	Read depth	Variant read proportion	Gene symbol	Transcript alteration	Protein alteration	Seq method
DCIS00024-Non-Rec	3	178952085	A	G	14	66	0.21	PIK3CA	ENST00000263967.3:c.3140A>G	ENSP00000263967.3:p.His1047Arg	WES
DCIS00087-Non-Rec	3	178952085	A	G	56	100	0.56	PIK3CA	ENST00000263967.3:c.3140A>G	ENSP00000263967.3:p.His1047Arg	WES
DCIS00087-Non-Rec	17	7578546	A	AGG	56	92	0.61	TP53	ENST00000269305.4:c.382_383dupCC	ENSP00000269305.4:p.Ala129LeufsTer42	WES
DCIS00411-Non-Rec	3	178936091	G	A	26	62	0.42	PIK3CA	ENST00000263967.3:c.1633G>A	ENSP00000263967.3:p.Glu545Lys	WES
DCIS00411-Non-Rec	17	7577085	C	T	63	128	0.49	TP53	ENST00000269305.4:c.853G>A	ENSP00000269305.4:p.Glu285Lys	WES
LP029-Non-Rec	3	178936082	G	A	12	72	0.17	PIK3CA	ENST00000263967.3:c.1624G>A	ENSP00000263967.3:p.Glu542Lys	WES
LP029-Non-Rec	17	37880220	T	C	27	96	0.28	ERBB2	ENST00000269571.5:c.2264T>C	ENSP00000269571.4:p.Leu755Ser	WES
LP030-Non-Rec	3	178952007	A	G	11	105	0.1	PIK3CA	ENST00000263967.3:c.3062A>G	ENSP00000263967.3:p.Tyr1021Cys	WES
DCIS00072-Non-Rec	3	178952085	A	G	5	38	0.13	PIK3CA	ENST00000263967.3:c.3140A>G	ENSP00000263967.3:p.His1047Arg	WES
DCIS00143-Non-Rec	3	178936091	G	A	5	19	0.26	PIK3CA	ENST00000263967.3:c.1633G>A	ENSP00000263967.3:p.Glu545Lys	WES
LP008-P	3	178952085	A	G	194	1254	0.15	PIK3CA	ENST00000263967.3:c.3140A>G	ENSP00000263967.3:p.His1047Arg	TSP
LP009-P	6	108985648	CACCAA	C	118	2112	0.06	FOXO3	ENST00000540898.1:c.956_960delAAACC	ENSP00000446316.1:p.Gln319ProfsTer21	TSP
LP016-P	3	178952085	A	G	244	1066	0.23	PIK3CA	ENST00000263967.3:c.3140A>G	ENSP00000263967.3:p.His1047Arg	TSP
LP016-P	5	67591134	CGAGAGACCAATACTT	C	127	1456	0.09	PIK3R1	ENST00000523872.1:c.641_655delGAGACCAATACTTGA	ENSP00000430098.1:p.Arg214_Leu218del	TSP
LP021-P	3	178952085	A	G	428	1274	0.34	PIK3CA	ENST00000263967.3:c.3140A>G	ENSP00000263967.3:p.His1047Arg	TSP
LP021-P	10	8111432	TCA	T	179	1075	0.17	GATA3	ENST00000461472.1:n.444-3_444-2delCA	.	TSP
LP021-P	17	16049808	CT	C	503	1027	0.49	NCOR1	ENST00000582357.1:c.990delA	ENSP00000462308.1:p.Val331TrpfsTer4	TSP
LP025-P	1	27102188	ACCTCAGT	A	312	1176	0.27	ARID1A	ENST00000540690.1:c.100_106delCTCAGTC	ENSP00000442437.1:p.Leu34SerfsTer6	TSP
LP026-P	7	151962222	C	T	445	4377	0.1	KMT2C	ENST00000558084.1:c.1085G>A	ENSP00000453752.1:p.Cys362Tyr	TSP
LP027-P	3	178952085	A	G	418	945	0.44	PIK3CA	ENST00000263967.3:c.3140A>G	ENSP00000263967.3:p.His1047Arg	TSP
LP028-P	1	16256151	AAACACCTGAACGT	A	101	327	0.31	SPEN	ENST00000375759.3:c.3419_3431delCACCTGAACGTAA	ENSP00000364912.3:p.Thr1140AsnfsTer10	TSP
2234-NR	3	178916921	A	G	136	337	0.4	PIK3CA	ENST00000263967.3:c.308A>G	ENSP00000263967.3:p.Glu103Gly	TSP
2234-NR	7	151945162	GT	G	140	1523	0.09	KMT2C	ENST00000262189.6:c.2356delA	ENSP00000262189.6:p.Thr786HisfsTer68	TSP
2234-NR	14	105246551	C	T	139	370	0.38	AKT1	ENST00000407796.2:c.49G>A	ENSP00000384293.2:p.Glu17Lys	TSP
LP006-P	17	7578252	TC	T	75	380	0.2	TP53	ENST00000269305.4:c.596delG	ENSP00000269305.4:p.Gly199GlufsTer48	WES
LP013-P	17	7577538	C	T	218	814	0.27	TP53	ENST00000269305.4:c.743G>A	ENSP00000269305.4:p.Arg248Gln	WES
LP008-P	3	178936082	G	A	115	974	0.12	PIK3CA	ENST00000263967.3:c.1624G>A	ENSP00000263967.3:p.Glu542Lys	WES
LP011-P	3	178921553	T	A	306	831	0.37	PIK3CA	ENST00000263967.3:c.1035T>A	ENSP00000263967.3:p.Asn345Lys	WES
LP017-P	3	178936091	G	A	312	1390	0.22	PIK3CA	ENST00000263967.3:c.1633G>A	ENSP00000263967.3:p.Glu545Lys	WES
LP028-P	3	178936082	G	A	196	497	0.39	PIK3CA	ENST00000263967.3:c.1624G>A	ENSP00000263967.3p.Glu542Lys	WES

## Sheet: CI index_LR p value_TSP_LCWGS
Case ID	Seq method	Type_rec	Laterality	Shared mutations	Pri only mutations	Rec only mutations	Clonality package (SCNA) p value	Clonality package interpretation (CN)	SCNA_manual inspection	Clonality package (mutation) p value	Clonality package interpretation (mutation)	Clonality Index CI, CI2 - mutation only	CI interpretation: CI >0.8, CI2>2.83=clonal	Consensus
1783-Pri	TSP		ipsi	None	None	ARID1A	0	Clonal	Clonal	NA: no variants	NA	NA	NA	Clonal
1783-Rec	TSP	IBC
2146_Pri	TSP		ipsi	PIK3CAH1047	None	None	0	Clonal	Clonal	p=0.068	Non-clonal	0.8, 2.83	Non-clonal	Clonal
2146_Rec	TSP	IBC
2255_Pri	TSP		ipsi	GATA3, MED12	None	GATA3	0.035	Equivocal	Non-clonal	p=0	Clonal	1, 151	Clonal	Clonal
2255_Rec	TSP	IBC
2594_Pri	TSP		ipsi	CBFB , GATA3	None	None	0.00476	Clonal	Clonal	p=0	Clonal	1, 31	Clonal	Clonal
2594_Rec	TSP	IBC
2788_Pri	TSP		ipsi	TP53	CDKN2A	RB1	0	Clonal	Clonal	p=0	Clonal	1, 5.5	Clonal	Clonal
2788_Rec	TSP	IBC
3114_Pri	TSP		ipsi	None	TP53	None	0.926	non-clonal	Non-clonal	NA	NA	NA	NA	Non-clonal
3114_rec	TSP	DCIS
3625_Pri	TSP		ipsi	PIK3CA 546Q/R, TP53	FOXA1	None	0.033	Equivocal	Clonal	p=0	Clonal	0.99, 17	Clonal	Clonal
3625_Rec	TSP	DCIS
3753_Pri	TSP		ipsi	None	None	SPEN, PIK3R1	0.0595	Non-clonal	Non-clonal	NA	NA	NA	NA	Non-clonal
3753_Rec	TSP	IBC
3933_Pri	TSP		ipsi	None	TBX3, TP53	CTNNA2, ARID1A,CBFB, CDH1, NF1	0.98	Non-clonal	Non-clonal	p>1	Non-clonal	0, 1.55	Non-clonal	Non-clonal
3933_Rec	TSP	IBC
3936_Pri	TSP		ipsi	PIK3CA H1047	None	GNAS	0.195	non-clonal	Non-clonal	p=0.074	non-clonal	0.8, 2.83	Non-clonal	Non-clonal
3936_Rec	TSP	DCIS
4414_Pri	TSP		ipsi	None	TP53, IKBKB	PIK3CA E545	0.011	Equivocal	Non-clonal (15q, 19q are consdered as artifacts and concluded this case as non-clonal)	p>1	Non-clonal	0, 1.55	Non-clonal	Non-clonal
4414_Rec	TSP	DCIS
4609_Pri	TSP		ipsi	None	TBX3 insert 210, PIK3CA	TBX3(del79), AKT1, CTNNA2	0.188	Non-clonal	Non-clonal	p>1	Non-clonal	0, 1.55	Non-clonal	Non-clonal
4609_Rec	TSP	IBC
4639_Pri	TSP		ipsi	TP53	None	None	0	Clonal	Clonal	p=0	Clonal	0.99, 4.64	Clonal	Clonal
4639_Rec	TSP	DCIS
4653_Pri	TSP		ipsi	PIK3CA H1047,TP53	None	None	0.004762	Clonal	Clonal	p=0	Clonal	1, 15.8	Clonal	Clonal
4653_Rec	TSP	IBC
4854_Pri	TSP		ipsi	PIK3CA E542,TP53, LIG3	None	None	0	Clonal	Clonal	p=0	Clonal	1, 130	Clonal	Clonal
4854_Rec	TSP	IBC
5879_Pri	TSP		ipsi	PIK3CA, TP53, KMT2C (del/frameshift), DACT2, GABRB3, TBX3	SPEN, KMT2C (missense)	None	0	Clonal	Clonal	p=0	Clonal	1, 10719	Clonal	Clonal
5879_Rec	TSP	IBC
412/04_Pri	TSP		ipsi	AKT1	None	None	0.076	Non-clonal	Equivocal - common shared SCNA	p=0.011	Clonal	1, 5.87	Clonal	Clonal
412/04_Rec	TSP	IBC
5548_Pri	LCWGS		ipsi	NA	NA		NA	NA	Non-clonal	NA	NA	NA	NA	Non-clonal
5548_Rec	LCWGS	DCIS
3592_Pri	LCWGS		ipsi	NA	NA	PIK3CAQ1014, TP53, IKBKB	NA	2 diff seq platform	Clonal	NA	2 diff seq platform	NA	NA	Clonal
3592_Rec	TSP	IBC
4246_Pri	LCWGS		ipsi	NA	NA	AKT1	NA	2 diff seq platform	Clonal	NA	2 diff seq platform	NA	NA	Clonal
4246_Rec	TSP	DCIS
5534_Pri	TSP		ipsi	NA	TP53,MAP2K4	NA	NA	2 diff seq platform	Clonal	NA	2 diff seq platform	NA	NA	Clonal
5534_Rec	LCWGS	DCIS
3317_Pri	LCWGS		ipsi	NA	NA	GATA3	NA	2 diff seq platform	Clonal	NA	2 diff seq platform	NA	NA	Clonal
3317_Rec	TSP	IBC
2389_Pri	TSP		contra	None	NCOR1	PIK3R1	0.82	Non-clonal	Non-clonal	p>1	Non-clonal	0, 1.55	Non-clonal	Non-clonal
2389_Rec	TSP	IBC
3626_Pri	TSP		contra	None	TP53	PIK3R1, PTEN	0.5428	Non-clonal	Non-clonal	p>1	Non-clonal	0, 1.55	Non-clonal	Non-clonal
3626_Rec	TSP	IBC
4167_Pri	TSP		contra	PIK3CA H1047	TP53	TBX3,ERBB2, LIG3,NF1	0.185	Non-clonal	Non-clonal	p=0.078	Non-clonal	0.8, 2.83	Non-clonal	Non-clonal
4167_Rec	TSP	DCIS
5256_Pri	TSP		contra	NA	FOXA1	NA	NA	2 diff seq platform	Non-clonal	NA	2 diff seq platform	NA	NA	Non-clonal
5256_Rec	LCWGS	IBC

## Sheet: CI_LR p value_WES_mutation only
Case ID/Seq ID	Type	Lat	Seq depth	MEDICC2: presence of ancestral SCNA events?	MEDICC2_WGD	Manual inspection_SCNA breakpoints_BAF	Shared mutations	Pri only mutations	Rec only mutations	Clonality package: variants: LR p value	qA90./	CI interpretation: CI >0.8, CI2>2.83=clonal	WGS outcome	Summary: SCNA/MEDICC2+mutation
DCIS00019-Pri	DCIS	ipsi	129.86	Yes	No	Equivocal	None	PIK3CA H1047R	PIK3CA E545K	p>1	0, 1.55	Non-clonal	NA	Clonal
DCIS00019-Rec	IBC		83.95		No								NA
DCIS00028-Pri	DCIS	ipsi	145.68	Yes	No	Clonal	TP53	None	None	NA	NA	NA	NA	Clonal
DCIS00028-Rec	DCIS		109.73		No								NA
DCIS00135-Pri	DCIS	ipsi	68.89	Yes	Yes	Clonal	TP53	None	RB1, PIK3CA644 Tyr/His	0	1, 5.77	Clonal	NA	Clonal
DCIS00135-Rec	DCIS		100.25		No								NA
DCIS00192-Pri	DCIS	ipsi	67.87	Yes	No	Clonal	TP53	None	None	0	1, 5.87	Clonal	NA	Clonal
DCIS00192-Rec	DCIS		119.28		No								NA
DCIS00197-Pri	DCIS	ipsi	88.99	Yes	No	Clonal	None	PIK3CA H1047R	None	NA	NA	NA	NA	Clonal
DCIS00197-Rec	DCIS		100.36		No								NA
DCIS00336-Pri	DCIS	ipsi	62.14	Yes	No	Clonal	None	None	None	NA	NA	NA	NA	Clonal
DCIS00336-Rec	DCIS		144.62		No								NA
DCIS00410-Pri	DCIS	ipsi	81.68	Yes	No	Non-clonal	None	None	None	NA	NA	NA	NA	Clonal
DCIS00410-Rec	IBC		134.98		No								NA
DCIS00481-Pri	DCIS	ipsi	78.84	Yes	No	Non-clonal	None	PIK3CA H1047R	None	NA	NA	NA	NA	Clonal
DCIS00481-Rec	DCIS		92.12		No								NA
DCIS00491-Pri	DCIS	ipsi	102.17	Yes	No	Non-clonal	None	TP53 143Val/Met	TP53 245 Gly/Serine, RP1	p>1	0, 1.55	Non-clonal	NA	Clonal
DCIS00491-Rec	IBC		112		No								NA
DCIS00496-Pri	DCIS	ipsi	85.19	Yes	No	Non-clonal	PIK3CA E545K	None	None	0.02	0.93, 3.14	Clonal	NA	Clonal
DCIS00496-Rec	DCIS		107.29		No								NA
DCIS00497-Pri	DCIS	ipsi	101.82	Yes	No	Clonal	None	None	None	NA	NA	NA	NA	Clonal
DCIS00497-Rec	DCIS		87.78		No								NA
DCIS00498-Pri	DCIS	ipsi	132.12	Yes	No	Clonal	TP53	None	None	0	1, 5.87	Clonal	NA	Clonal
DCIS00498-Rec	DCIS		91.9		Yes								NA
DCIS00500-Pri	DCIS	ipsi	99.8	Yes	No	Clonal	None	None	None	NA	NA	NA	NA	Clonal
DCIS00500-Rec	DCIS		120.6		No								NA
DCIS00509-Pri	DCIS	ipsi	215.46	Yes	No	Clonal	ERBB2	None	None	0	1, 5.87	Clonal	NA	Clonal
DCIS00509-Rec	DCIS		147.99		No								NA
DCIS00511-Pri	DCIS	ipsi	145.65	Yes	No	Clonal	ZNF335	None	None	0	1, 5.87	Clonal	NA	Clonal
DCIS00511-Rec	IBC		89.96										NA
DCIS00005-Pri	DCIS	ipsi	77.24	Yes	No	Non-clonal	None	None	None	NA	NA	NA	NA	Clonal
DCIS00005-Rec	IBC		103.81		No								NA
DCIS00009-Pri	DCIS	ipsi	47.37	No	No	Non-clonal	PIK3CA 542 E/K	None	None	0.02	0.95, 3.33	Clonal	NA	Clonal
DCIS00009-Rec	DCIS		123.95		No								NA
DCIS00020-Pri	DCIS	ipsi	103.62	Yes	No	Non-Clonal	None	GATA3	None	NA	NA	NA	NA	Clonal
DCIS00020-Rec	DCIS		121.99										NA
DCIS00023-Pri	DCIS	ipsi	76.13	No	No	Non-clonal	None	None	AGXT	NA	NA	NA	No clonal changes	Non-clonal
DCIS00023-Rec	IBC		172.23		No
DCIS00145-Pri	DCIS	ipsi	111.31	Yes	No	Clonal	TP53, PIK3CA 344Val/Met	None	None	0	1, 27.53	Clonal	NA	Clonal
DCIS00145-Rec	DCIS		127.01		No								NA
DCIS00151-Pri	DCIS	ipsi	91.8	Yes	No	Equivocal	TP53 (low AF in Pri)	None	TP53	NA	NA	NA	NA	Clonal
DCIS00151-Rec	DCIS		84.6		No								NA
DCIS00156-Pri	DCIS	ipsi	19.01	Yes	No	Clonal	None	PIK3CA: 899 Arg/His	None	NA	NA	NA	NA	Clonal
DCIS00156-Rec	DCIS		90.61		No								NA
DCIS00181-Pri	DCIS	ipsi	36.72	Yes	Yes	Clonal	TP53, PIK3CA H1047R	None	None	0	1, 15.83	Clonal	NA	Clonal
DCIS00181-Rec	DCIS		117.52		No								NA
DCIS00191-Pri	DCIS	ipsi	112.5	Not available: less depth	Not Av	Clonal	None	None	None	NA	NA	NA	NA	Clonal
DCIS00191-Rec	IBC		20.39										NA
DCIS00276-Pri	DCIS	ipsi	159.82	No	No	Non-clonal	None	None	None	NA	NA	NA	No clonal changes	Non-clonal
DCIS00276-Rec	DCIS		135.07
DCIS00305-Pri	DCIS	ipsi	99.63	Yes	No	Clonal	PIK3CA E545K	None	None	0.03	0.94, 3.14	Clonal	NA	Clonal
DCIS00305-Rec	DCIS		87.5										NA
DCIS00309-Pri	DCIS	ipsi	131.94	Yes	Yes/truncal	Clonal	PIK3CA H1047R, ERBB2, GATA3	None	None	0	1, 75.69	Clonal	NA	Clonal
DCIS00309-Rec	IBC		72.5										NA
DCIS00337-Pri	DCIS	ipsi	61.96	Yes	No	Clonal	TP53	None	None	0	1, 5.87	Clonal	NA	Clonal
DCIS00337-Rec	IBC		73.77		yes								NA
DCIS00368-Pri	DCIS	ipsi	47.47	Yes	No	Clonal	TP53, PIK3CA H1047R	None	None	0	1, 15.83	Clonal	NA	Clonal
DCIS00368-Rec	DCIS		136.41										NA
DCIS00402-Pri	DCIS	ipsi	78.8	Yes	No	Clonal	TP53	None	None	0.003	0.99, 4.93	Clonal	NA	Clonal
DCIS00402-Rec	DCIS		113.78										NA
DCIS00451-Pri	DCIS	ipsi	79.14	Yes	No	Non-clonal	None	PIK3CA H1047R	None	NA	NA	NA	NA	Clonal
DCIS00451-Rec	IBC		74.59										NA
DCIS00492-Pri	DCIS	ipsi	112.98	Yes	No	Equivocal	None	PIK3CA 115 Arg/Leu, GATA3	None	NA	NA	NA	NA	Clonal
DCIS00492-Rec	DCIS		110.43										NA
DCIS00499-Pri	DCIS	ipsi	247	No	No	Equivocal	None	PIK3CA H1047, 1048	PIK3CA E545K	p>1	0, 1.55	Non-clonal	Shared gain on 1q but 16q loss non-clonal	Non-clonal
DCIS00499-Rec	IBC		108.87
DCIS00505-Pri	DCIS	ipsi	122.41	Yes	No	Clonal	PIK3CA H1047R, ERBB2, TP53	None	None	0	1, 75.69	Clonal	NA	Clonal
DCIS00505-Rec	DCIS		112.13										NA
DCIS00506-Pri	DCIS	ipsi	98.89	No	No	Equivocal	PIK3CA H1047R	None	None	0.06	0.8, 2.83	Non-clonal		Clonal
DCIS00506-Rec	DCIS		111.6										Shared gain on 1q and small 16q loss
DCIS00513-Pri	DCIS	ipsi	88.43	Yes	No	Clonal	None	None	None	NA	NA	NA	NA	Clonal
DCIS00513-Rec	DCIS		96.83										NA
DCIS00515-Pri	DCIS	ipsi	150.15	Yes	No	Clonal	TP53	None	None	0.001	0.99, 4.63	Clonal	NA	Clonal
DCIS00515-Rec	DCIS		109.67										NA
DCIS00187-Pri	DCIS	ipsi	48.12	Yes	No	Clonal	TP53	None	None	0	0.99, 4.93	Clonal	NA	Clonal
DCIS00187-Rec	DCIS		208.61		Yes								NA
DCIS00189-Pri	DCIS	ipsi	55.64	Yes	No	Clonal	None	None	None	NA	NA	NA	NA	Clonal
DCIS00189-Rec	DCIS		58.9		Yes								NA
DCIS00277-Pri	DCIS	ipsi	141.67	Yes	Yes	Clonal	None	None	None	NA	NA	NA	NA	Clonal
DCIS00277-Rec	DCIS		56.27		No								NA
DCIS00401-Pri	DCIS	ipsi	177.69	Not Available: noisy sample	Nav	Clonal	None	None	None	NA	NA	NA	NA	Clonal
DCIS00401-Rec	DCIS		112.87										NA
DCIS00418-Pri	DCIS	ipsi	30.53	Yes	No	Equivocal	TP53	None	None	0	1, 5.87	Clonal	NA	Clonal
DCIS00418-Rec	DCIS		95.55										NA
DCIS00477-Pri	DCIS	ipsi	64.25	Yes	No	Clonal	None	None	None	NA	NA	NA	NA	Clonal
DCIS00477-Rec	DCIS		137.8										NA
DCIS00501-Pri	DCIS	ipsi	148.33	Yes	No	Clonal	None	None	None	NA	NA	NA	NA	Clonal
DCIS00501-Rec	DCIS		182.96										NA
DCIS00504-Pri	DCIS	ipsi	246.08	Yes	No	Equivocal	GATA3	None	None	0	1, 5.87	NA	NA	Clonal
DCIS00504-Rec	IBC (DCIS+INV on the same block, DCIS sequenced)		145.92										NA
DCIS00507-Pri	DCIS	ipsi	128.46	Yes	No	Non-clonal	None	TP53	None	NA	NA	NA	NA	Clonal
DCIS00507-Rec	DCIS		89.38										NA
DCIS00116-Pri	DCIS	ipsi	88.49	Yes	No	Clonal	None	KRAS	None	NA	NA	NA	NA	Clonal
DCIS00116-Rec	DCIS		128.5										NA
PMCC-112-P	DCIS	ipsi	41.61	Yes	Yes	clonal	BRAF, HRAS, TP53	PIK3CA 887Gly/Glu	None	0	1, 151.58	Clonal	NA	Clonal
PMCC-112-R	DCIS		84.69		No								NA
PMCC-026-Pri	DCIS	ipsi	60.94	Yes	No	Clonal	TP53	None	None	0	1, 5.87	Clonal	NA	Clonal
PMCC-026-Rec	IBC		113.62										NA
PMCC-028-Pri	DCIS	ipsi	82.02	Yes	Yes, truncal	Clonal	TP53	None	None	NA	NA	NA	NA	Clonal
PMCC-028-Rec	IBC		118.7										NA
PMCC-033-Pri	DCIS	ipsi	226.71	Yes	No	Equivocal	None	None	PIK3CA H1047R	NA	NA	NA	NA	Clonal
PMCC-033-Rec	IBC		126.25		Yes								NA
LP001-Pri	DCIS	ipsi	88.35	Yes	No	Clonal	TP53	None	None	0	1, 5.87	Clonal	NA	Clonal
LP001-Rec	DCIS		176.48										NA
LP004-Pri	DCIS	ipsi	80.26	Yes	No	Equivocal	None	None	None	NA	NA	NA	NA	Clonal
LP004-Rec	IBC		85.17										NA
LP005-Pri	DCIS	ipsi	68.08	Yes	No	Equivocal	PIK3CA H1047R	TP53: 163 Tyr/Cys	TP53: 234 Tyr/Cys	0.08	0.8, 2.83	Non-clonal	NA	Clonal
LP005-Rec	IBC		54.82										NA
LP015-Pri	DCIS	ipsi	80.27	Yes	No	Clonal	None	None	None	NA	NA	NA	NA	Clonal
LP015-Rec	IBC		148.41										NA
LP003-P	DCIS	ipsi	66.92	No	No	Equivocal	None	None	IDH2	NA	NA	NA	NA	Non-clonal
LP003-R	IBC		107.1										NA

## Sheet: Details_non-recurrent cohort
Case ID/Seq ID	Sequence Technique/CN analysis	Seq depth/Mean cov for target bases
LP006-P	SS-Pure CN	380.2
LP008-P	SS-Pure CN	970.76
LP009-P	SS-Pure CN	1068.99
LP010-P	SS-Pure CN	1035.68
LP011-P	SS-Pure CN	787.19
LP013-P	SS-Pure CN	1021.38
LP016-P	SS-Pure CN	853.22
LP017-P	SS-Pure CN	1168.1
LP018-P	SS-Pure CN	876.39
LP019-P	SS-Pure CN	901.52
LP021-P	SS-Pure CN	1042.02
LP022-P	SS-Pure CN	648.11
LP024-P	SS-Pure CN	999.26
LP025-P	SS-Pure CN	956.85
LP026-P	SS-Pure CN	942.14
LP027-P	SS-Pure CN	894.6
LP028-P	SS-Pure CN	453.37
LP029-Non Rec	WES/Pure CN	85.17
LP030-Non Rec	WES/Pure CN	85.17
DCIS00024-Non-rec	WES/Pure CN	47.98
DCIS00072-Non-rec	WES/Pure CN	72.07
DCIS00086-Non-rec	WES/Pure CN	102.58
DCIS00087-Non-rec	WES/Pure CN	85.35
DCIS00143-Non-rec	WES/Pure CN	31.13
DCIS00411-Non-rec	WES/Pure CN	77.02
DCIS00429-Non-rec	WES/Pure CN	27.92
DCIS00475-Non-rec	WES/Pure CN	70.44
DCIS00462-Pri	WES/Pure CN	58
2234	SS-Pure CN	302.67
3757	LCWGS/FREEC	<2
2361	LCWGS/FREEC	<2
1971	LCWGS/FREEC	<2
